# Supplementary material for: Telemedicine/Telerehabilitation to Expand Enhanced Recovery After Surgery Interventions in Minimally Invasive Mitral Valve Surgery
Source: J Clin Med. 2025 Jan 24;14(3):750. doi: 10.3390/jcm14030750 (PMC11818710; doi:10.3390/jcm14030750)
Supplement: Supplementary file 1 [file jcm-14-00750-s001.zip]

Archive with 3 entries (3 files):
- List of sources of data.pdf
- Supplemental Table S1.pdf
- Supplemental Table S2.pdf
